# Supplementary material for: Production of Carotenoids and Phospholipids by Thraustochytrium sp. in Batch and Repeated-Batch Culture
Source: Mar Drugs. 2022 Jun 25;20(7):416. doi: 10.3390/md20070416 (PMC9325111; doi:10.3390/md20070416)
Supplement: Supplementary file 1 [file marinedrugs-20-00416-s001.zip]

Archive with 1 entries (1 files):
- marinedrugs-1729871-supplementary.xlsx
