# Supplementary material for: Production of Carotenoids and Phospholipids by Thraustochytrium sp. in Batch and Repeated-Batch Culture
Source: Mar Drugs. 2022 Jun 25;20(7):416. doi: 10.3390/md20070416 (PMC9325111; doi:10.3390/md20070416)
Supplement: Supplementary file 1 [file marinedrugs-20-00416-s001.zip › marinedrugs-1729871-supplementary.xlsx]

## Sheet: Figure S1
Supplemental Material for: Production of carotenoids and phospholipids by Thraustochytrium sp. in batch and repeated-batch culture
Figure S1c
		Glu-D		Glu-L		Gly-D
	t (d)	PL content (mg/g DW)	SD	PL content (mg/g DW)	SD	PL content (mg/g DW)	SD
	0	15.1658	2	22.8705	3	11.1386	2
	1	17.7946	2.22972	19.7283	2.6	11.5163	2
	2	26.9882	3.23382	20.4284	2	28.4435	3
	3	23.2743	3	25.8398	3	17.7182	2
	4	15.1658	2	22.8705	3	11.1386	2
In the above table t is time, SD is standard deviation for data in preceeding column, Glu-D is glucose under dark, Glu-L is glucose under light, and Gly-D is glycerol under dark
Figure S1a and S1b
	Glu-D
	t (d)	Biomass (g/L)	SD	TL content (mg/g DW)	SD	Glucose (g/L)	SD	YE (g/L)	SD	TC content (mg/g DW)	SD	LF Biomass (g/L)	SD
	0	0.385238	0	252.5	10.9	20	0	6	0	36.69	4.42	0.287965	0.000536625
	1	1.55	0.67	64.3	6	19.07	0.64	4	0.95	29.38	0.4	1.45033	0.400618
	2	4.2	1.14	106	17	16.44	1.02	0.81	0.16	29.87	3.87	3.7548	0.5
	3	7.35	1.68	203.9	10.9	12.03	1.66	1.17	0.79	34.17	4.2	5.85133	0.465417
	4	8.09	1.41	252.5	10.9	8.46	0.49	0.49	0.13	36.69	4.42	6.04727	0.285962
	Glu-L
	0	0.357143	0	203.2	7.8	20	0	6	0	33.2	4.91	0.284571	0.000419308
	1	1.13	0.2	74.6	3	18.93	0.62	5.07	1.06	36.86	3.785	1.0457	0.0493344
	2	3.29	0.09	75.5	2.5	15.97	2.43	1.79	0.77	33.14	3.52	3.04161	0.0111213
	3	5.74	1.09	121	30.8	12.74	2.63	1.39	0.14	31.74	2.42	5.04546	0.5
	4	7.5	0.9	203.2	7.8	10.49	0.62	0.56	0.04	33.2	4.91	5.976	0.149914
	Gly-D
	0	0.396667	0	189	10.7	20	0	6	0	54.94	5	0.321697	0.00103108
	1	2.41	0.93	63.9	15.3	21.24	0.35	5.04	1.26	21.78	1.18	2.256	0.5
	2	4.58	0.58	114	3.7	18.92	0.13	0.71	0.19	29.33	4.02	4.05788	0.102708
	3	7.9	1.21	157.5	29.7	14.24	0.8	0	0	30.19	1.5	6.65575	0.777282
	4	8.33	1.82	189	10.7	10.17	0.9	0.56	0.01	54.94	5	6.75563	0.51127
In the above table t is time, SD is standard deviation for data in preceeding column, YE is concentration of yeast extract, Glu-D is glucose under dark, Glu-L is glucose under light, and Gly-D is glycerol under dark
YE was measured using a method for amino acid quantification.
Total amino acids concentration in the culture supernatant was determined spectrophotometrically using the o-phthalaldehyde (OPA) reagent: 5 mg OPA (Sigma-Aldrich, St. Louis, MO, USA) dissolved in 100 µL of pure ethanol, 5 µL of 2-mercaptoethanol (Sigma-Aldrich) and 10 mL of 50 mM carbonate buffer, pH 10.5. The supernatant sample (100 µL) was mixed with 1 mL of the OPA reagent and the absorbance …
Reference: Bertrand-Harb, C.; Nicolas, M.G.; Dalgalarraondo, M.; Chobert, J.M. Determination of alkylation degree by three colori-metric methods and amino-acid analysis: A comparative study. Sci. Aliment. 1993, 13, 577‒584.

## Sheet: Figure S2
Figure S2
						Repeated-batch
		B-1	SD	B-2	SD	1--1	SD	1--2	SD	1--3	SD
	Biomass (g/L)	7.61	0.43	7.71	0.2	9.33	0.12	6.73	0.17	5.63	1.22
	LF Biomass (g/L)	5.50279	0.3	5.75243	0.2	7.26714	0.1	5.33285	0.4	3.65049	0.8
	TL (% DW)	27.69	4	25.39	3.72	22.11	3.59	20.76	0.96	35.16	4.22
	TL content (mg/g DW)	276.9		253.9		221.1		207.6		351.6
	TC content (ug/g DW)	63.92	6.47	62.88	5.13	152.25	9.26	168.26	7.05	42.51	3.08
	PL in biomass (mg/g DW)	23.4211	2.71738	17.8549	3.59857	19.1441	0.586834	25.3203	2.71424	22.3988	4.95117
	PL in TL (%)	8.45834		7.03224		8.65855		12.1967		6.37054
	Total days	6		10		10		10		10

## Sheet: Figure S3 to S6
Figure S3
			Batch		Firts Feeding		Second Feeding
			CM	SD	1	SD	2--1	SD	2--2	SD	2--3	SD	2--4	SD
		Biomass (g/L)	9.16	1.08	13.48	1.89	14.9	0.85	15.48	0.73	12.48	0.22	11.71	2.04
		LF biomass (g/L)	5.4	0.9	9.1	0.7	9.5	0.4	9.9	0.9	8.3	0.2	7.2	1.5
		TL (% DW)	32.79	3.22	34.46	3.14	36.27	3.36	36.1	2.58	33.56	1.46	38.42	4.75
		TL content (mg/ g DW)	327.9	50.3139	344.6	57.6225	362.7	39.4598	361	30.9104	335.6	15.7531	384.2	82.0736
		TC content (mg/g DW)	54.77	4.8	64.77	0.03	119.56	9.02	138.43	9.59	67.84	10.04	52.58	3.92
		PL in TL (%)	31.0941	4.05758	29.5891	5.12458	25.0754	3.00041	30.3015	5.63437	22.8096	1.18439	17.0632	2.25822
		PL in biomass (mg/g DW)	25.4894	2.19048	25.491	3.7544	22.7372	1.72195	27.3471	4.69442	19.1373	0.542497	16.3892	0.773913
		Total days	5		10		15		15		15		15
			Batch		Firts Feeding		Second Feeding
Figure S4			B	SD	1	SD	2--1	SD	2--2	SD	2--3	SD	2--4	SD
		Biomass (g/L)	9.31	1.15	12.88	0.54	13.61	1.43	15.3	0.14	12.68	1.03	11.75	1.64
		LF biomass (g/L)	5.4	0.8	7	0.8	8.8	1.3	9.8	0.1	7.6	1.1	6.3	1.3
		TL (% DW)	42.08	6.12	45.48	4.32	35.39	5.34	35.68	0.16	40.38	3.72	46.73	4.47
		TL content (mg/ g DW)	420.8	80.2945	454.8	47.2209	353.9	65.0709	356.8	3.63582	403.8	49.5957	467.3	79.0705
		TC content (mg/g DW)	53.6	5.52	76.38	6.69	94.88	15.83	94.85	17.92	89.98	15.87	46.53	3.6
		PL in TL (%)	22.1073	3.23899	13.8763	2.4324	28.1244	4.67018	32.2158	4.86528	17.9652	4.7764	13.0129	1.77722
		PL in biomass (mg/g DW)	23.2569	0.412026	15.7773	2.3244	24.883	1.72508	28.7365	4.33791	18.1359	4.52306	15.2024	1.48192
		Total days	5		10		15		15		15		15
Figure S5
			Firts Feeding		Second Feeding
			1	SD	2--1 15°C	SD	2--2 15°	SD	2--1 5°C	SD	2--2 5°C	SD
		Biomass (g/L)	13.3	1.4	14.8	1.5	15.1	4	16.1	2	12.2	1.1
		LF biomass (g/L)	9.22208	1.78634	11.1364	0.89132	9.90285	1.84926	12.8046	1.91564	8.98692	0.882029
		TL (% DW)	31.4	5.6	24.5	3.7	33.8	5.8	20.7	1.6	26.3	0.7
		TL content (mg/ g DW)	314	70.1044	245	39.8335	338	71.2563	207	29.3703	263	20.2618
		TC content (mg/g DW)	84	14.1	157.1	12.8	70.7	11.9	84.3	2.7	83.1	5.3
		PL in TL (%)	27.3676	4.97701	42.5527	7.58533	28.4891	9.2544	42.8343	12.0847	36.6133	10.1455
		PL in biomass (mg/g DW)	21.4835	0.764331	26.0635	2.46827	24.0733	6.63983	22.1668	6.01453	24.0733	6.63983
		Total days	10		16		16		20		22
			Firts Feeding		Second Feeding
Figure S6			1	SD	2--1	SD	2--2	SD	2--3	SD	2--1c	SD	2--2c	SD	2--3c	SD
		Biomass (g/L)	10.08	0.77	7.69	0.13	9.21	1.32	9.16	0.33	8.49	0.78	8.31	0.45	9.15	0.81
		LF biomass (g/L)	7.13563	0.7	5.6	0.1	6.3	0.7	6.3	0.2	5.8	0.5	5.5	0.1	5.8	0.6
		TL (% DW)	29.21	1.85	27.48	2.87	31.41	2.64	31.15	1.16	32.19	3.95	33.89	4.04	36.26	0.79
		TL content (mg/ g DW)	292.1	27.454	274.8	28.9216	314.1	35.5932	311.5	13.4469	321.9	43.8137	338.9	40.6053	362.6	25.0551
		TC content (mg/g DW)	100.5	12.02	97.7	0.54	51.98	12.37	54.95	11.75	81.25	8.11	78.07	4.56	86.71	10.34
		PL in TL (%)	28.4783	5.12458	38.0787	4	25.4755	4.26892	23.4636	2.23515	31.7147	5.30388	22.3859	4.69178	17.0506	2.12322
		PL in biomass (mg/g DW)	23.4873	3.7544	26.1601	6.82288	20.0046	3.91154	18.2723	1.60211	25.5224	3.92516	18.9664	3.26948	15.4564	1.89501
		Total days	11		17		18		19		18		19		20
